# Supplementary material for: Unbiased kinome profiling identifies key and novel mediators of chronic kidney disease in hyperlipidemic mice
Source: Front Physiol. 2025 Oct 2;16:1684982. doi: 10.3389/fphys.2025.1684982 (PMC12528016; doi:10.3389/fphys.2025.1684982)
Supplement: Supplementary file 1 [file Table2.xlsx]

## Sheet: Sheet1
Supplemental Table 2. Peptide phosphorylation values of PTK assay after 12-weeks feeding.
FitApply..Test Condition	A_WTD	A_WTD	A_WTD	A_WTD	B_WTD+Adenine	B_WTD+Adenine	B_WTD+Adenine	B_WTD+Adenine
js0.Sample name	WTD	WTD.1	WTD.2	WTD.3	WTD-A	WTD-A.1	WTD-A.2	WTD-A.3
41_654_666	3.63764496761183	4.25768898911305	4.64825959273867	5.17171540251832	7.80292958216223	6.93388346328021	6.39654925675265	5.90643380769297
AKT1_320_332	4.21444818208888	4.56440271813939	4.85856888118165	4.91101430755288	5.58420480206686	5.49576317219795	5.21998802708618	5.37242176996976
ANXA1_14_26	1.29848920275963	-0.681365308607317	2.93770732520024	0.856828265078063	6.11166536354596	5.1385727428879	4.14965703082488	5.13864614659127
ANXA2_17_29	0.86855718199105	0.586912996102123	1.44397126617447	1.1156151926411	4.19591916292904	4.21309815954979	3.39816757656135	2.8954893782766
ARAF_297_307	5.24338083237243	5.91754008503865	5.73928902377799	5.69872016729807	6.41983387681224	6.34515178116589	6.119040483101	6.18804511907952
BTLA_252_262	3.80769899751939	1.92565211081919	0.0197464754575361	2.40484552792949	5.47691998504977	4.95473766748564	4.67553031336839	3.950279664464
C1R_199_211	1.49241899200846	2.65620765663297	-0.0188330805583492	1.9575324053929	1.49241899200846	3.7418070664431	3.56166977197211	3.44295923256314
CBL_693_705	1.19698943399314	-1.01930240215165	-0.622976873353963	0.844934956147909	2.0540314801511	4.48039308669937	3.41397426281893	1.78943984355621
CD28_185_197	4.50315729301061	4.38937275153598	3.7906151397646	4.32105128459526	5.32413549893219	5.09031302888208	5.07994306184065	5.03888501858327
CD28_203_215	5.90414140088403	5.96626718385324	5.57111656065625	5.88403456906357	6.12261950479039	6.1805025977616	5.92080534874423	6.04005987914256
CD3E_182_194	1.30021343217704	3.07243226150298	3.00226075295965	3.70500870604057	7.29424659041522	6.0713344592629	5.49402601130087	4.30560185847549
CD3E_193_205	4.59557179647937	4.00792392693011	3.97690377029618	4.72185814549724	6.14320151249821	5.88026465246481	5.65593459537824	5.01764864459742
CD3Z_105_117	1.49506393756202	1.32103181205817	3.39315466380669	4.21853200536979	6.94580833400529	6.3001344711649	5.30137257307737	4.29034916597927
CD3Z_135_147	0.886845592892939	-0.858626648666951	1.38049683320086	1.84063377427164	5.07480451716551	4.85224474934811	3.78414378680376	2.11271331970844
CD3Z_77_89	2.7559966549222	3.4594090131936	2.55596993423234	4.44610621825634	5.5653907222534	5.12088440777554	5.39936760621547	3.75068706957981
CD70_9_21_C17S	5.72806459699552	5.11060361687817	3.41367525290145	5.0130706280392	5.4167259818969	5.34550223311576	4.79718466997852	4.70997172522327
CD79A_181_193	5.04843955599761	6.91361564610398	7.51834097784063	8.08286237726358	11.8499626271238	10.0223379627249	9.57992563534216	8.81992734428014
CDK1_9_21	2.74700170201367	3.85913730398943	3.19618531785755	5.19079294482954	8.20600743281292	6.89216081719243	6.70349356344563	5.15110144443638
CDK2_8_20	1.78082645632716	3.22081214742275	4.57692138872208	5.28143881797656	9.50257054024015	7.60673711425576	6.90380024356049	5.91512320269399
CDK4_11_23	1.19143520694869	-0.678565916389071	2.2507307269842	3.18627997806333	6.09650994952844	5.39279525056965	4.17105746199842	3.05827236568726
CTNB1_79_91	1.07535076451054	1.37576455358534	1.77478590246386	2.08405540051005	5.36702103830522	5.03233952346734	4.43013773107641	3.55062320042897
DCX_67_79	5.3626956215816	4.60563161163673	0.210944328161748	4.20386613457499	5.61771705783885	5.03792414101367	4.80043648736342	4.81129397620082
EFS_246_258	1.95253600132474	4.26894759209936	5.02306263320497	5.61745385192514	10.3915631718387	8.21437932603152	7.60718999929158	6.81776529764869
EGFR_1103_1115	0.621586388365438	2.9138183615993	2.19683034048888	1.17379042897701	2.25121793842032	3.7211732836569	2.03735212648169	1.17379042897701
EGFR_1165_1177	4.07863790477866	4.89616717333752	5.37756732756194	5.28326254820701	5.76669389846392	5.47859907344335	4.90497880572093	5.03736337398593
ENOG_37_49	1.8251677507462	4.16868737586954	4.71372484029567	5.03010305568702	9.91403097556156	7.691569830364	7.22714590986991	6.61506555640818
EPHA1_774_786	3.05440669734519	4.42291585668521	5.20768334888936	5.69152356708491	7.69631636776788	7.02611942454058	6.58565549563278	5.7303718540746
EPHA2_765_777	1.65827808856234	2.32730349678393	4.20426566796571	4.61096190546759	8.0505955113411	7.01312611885284	5.96262755533329	5.31499915511229
EPHA4_589_601	1.11188408552611	2.75729204803748	2.66070794034455	4.27822669475314	5.13885113312638	4.06841338796826	3.85656973097048	2.87651952588678
EPHA7_607_619	3.36381116816151	3.6471056230283	4.58030663295225	4.74605132718094	6.71999157225712	6.37721962376578	5.45792721577773	5.15218719814302
EPHB1_771_783	4.30792946601825	-0.496601861524336	2.99626352618916	3.79444061220013	6.38982971966334	6.54366200868939	5.51189400580196	4.75193588368559
EPOR_361_373	1.17914109126592	-0.857329909768613	2.60160445444215	2.12541467140514	6.0603993748447	5.76789646116627	4.41860954653347	3.35890480162492
EPOR_419_431	1.30194474840278	-0.428147561577514	2.61969920636042	2.80802987051658	4.4809148894481	4.72657503322113	3.72128707803958	3.46135116390177
ERBB2_1241_1253	2.70451129807456	3.50691246901904	4.90513845534542	4.96470427242363	5.89362135671337	5.60059244689666	4.95857771430689	4.64963916382962
ERBB2_870_882	1.46370226435581	4.6071751127304	4.52785027298926	4.83821163220903	6.46879713147858	5.13269233003421	4.93800555088836	4.69967168956331
ERBB3_1283_1295	1.3729991523658	3.92030580832791	4.57268668474642	4.47330908750155	5.00702247153784	4.86428334882039	4.19301347121988	4.00739925842416
ERBB4_1277_1289	5.35830763183788	4.39863619188571	5.30619739090044	5.52321251134223	4.4559648678933	4.745416162761	4.89437302221678	4.96414577649031
FAK1_569_581	4.36026480595241	4.37083824695343	4.6262705311778	5.03982051973175	6.17902449128227	5.77679039829769	5.32797079552481	5.08522058570218
FAK2_572_584	5.08000575748021	5.58199867455742	5.81348502700082	6.26333017730134	7.17362490951277	7.00592355032129	6.43526780126691	6.02629098000049
FER_707_719	1.39317586890707	1.1298601343681	3.11167271836313	3.99378147919862	6.85013075725215	5.92698122378891	5.13085082004699	4.06241638252471
FES_706_718	1.58672580737441	1.57844579631385	3.80731126926532	3.62494669974015	8.10376374596234	6.8695090283154	5.92857415200804	5.55380262684547
FGFR2_762_774	1.39383861500165	2.04157842397887	4.01412178974336	3.81002564002278	6.21088259322769	5.44908225057231	4.32993491011936	4.67359657164693
FGFR3_753_765	1.18977699164375	2.20981750672857	3.04201379184573	0.710991728648002	4.495279538618	4.04355498999722	3.8164540914306	4.60145677634341
FRK_380_392	5.95926967896871	4.87476383211185	5.4930217483444	5.85111836281302	8.15169228472569	8.10196613209061	7.41600602751235	6.80969843543304
GSK3B_210_222_C218S	5.52051074327705	5.4506111888911	5.67419007672875	5.4310016396477	6.32499033794365	6.00967456146567	5.73627258549961	5.92637669787068
HAVR2_257_267_G257K	1.78117787723694	2.67223299173643	3.97550750108258	5.64257481109032	9.90909921872368	7.83977962689265	7.1700045449022	5.42591237997305
IRS2_626_638	3.47182524910903	3.47896243108026	4.700646792189	5.19739326966271	6.21753206828151	5.94293184958822	5.0255962390516	4.29274114625019
JAK2_563_577	1.28760256920775	3.51988237991228	3.90167043043474	4.10837375632431	6.02932393188407	5.12604103701624	4.52928490997785	4.11157618836265
JAK3_974_986	3.94814551780538	4.1651988371117	4.47035006317636	4.6411844604569	5.50895415681776	5.95162792031476	5.30309030365388	5.2529885733967
K2C6B_53_65	4.87890992045586	4.18738824175605	0.0539020889760034	4.27568516824257	6.23550514723204	5.18738824175605	5.68463283530569	3.96252728298294
K2C8_425_437	2.08308930174445	2.64278812973817	2.01214115269309	2.13359294946216	4.01455792007364	3.85368491223679	3.78152822455167	2.13359294946216
KIT_930_942_C942S	1.46162943311067	1.43899906195592	3.05426783096521	3.936640183282	7.45566259134886	6.42057707312778	5.64455066361963	4.52451427942306
KSYK_518_530	1.05630576977207	-0.277894792055447	2.89814663959279	2.66481106012127	4.58577315790153	3.90107534898987	3.19569057585319	3.09467597707776
LAT_249_261	1.59654617677467	0.416491999429674	4.35238111236264	4.31954777353178	7.20513228202172	6.34007176551921	4.92570891260039	4.65217758168935
LCK_387_399	1.45003977539172	3.3951037122622	4.81851027583451	4.25755295733639	6.98303885449143	5.7856881678165	4.55021142712162	5.0269726874567
LYN_391_403	1.45723626640517	-0.505977888379888	3.36253477508215	3.63233089570305	5.89170714059887	5.59026486680107	4.42335415241748	3.80886468122101
MAPK3_198_210_C203S	2.36676225562328	3.26085915536494	3.08228799282601	3.61102312945926	4.82619387426058	4.6096629562437	4.64134863010441	4.11813621363648
MET_1227_1239	4.68958685237479	4.20683604094934	0.70089587040995	4.87183298165153	6.6676084832793	5.4677832571484	6.15786625153096	5.10462547336778
MET_1228_1240	3.73809001975659	4.05333318171258	3.95764605966484	4.66768045744297	5.79901901839893	5.50852780746341	5.19195617646201	4.59983781166192
MK03_199_208	2.87822008764418	2.44078231282553	3.85798572310828	2.54178115633054	5.45319849979272	4.52367532117387	3.79909203405471	4.50195517583735
MK07_212_224	4.90825598101237	5.16318715862465	5.66233180008359	5.40970048780346	5.55809663399365	5.94527462516635	5.71323508054066	5.79692406410631
MK10_216_228	4.05922120761496	-0.0405077133680765	4.1263893712256	4.12370538800352	4.68265785615076	4.32696885486128	3.88503879218527	3.56262911239991
MK12_180_189_M182B	3.83918839833799	4.32266679953595	4.33053371691408	4.12445900185115	5.34466336887129	3.92633273893551	4.25167829620285	4.5689877978394
MK14_177_187	3.6908809817671	4.88945286715631	4.50350071766855	5.0110825235123	5.18352873250458	4.6016707242772	4.92224626572495	4.48478005810043
MPZL1_235_246_H235K_Q236K	1.1091916604118	-0.831315098652795	-0.300061687802324	1.94434643327914	5.82835443205825	4.85967117804191	4.37715932077082	3.44823732335298
NCF1_313_325	5.46053648497452	4.80963643122578	5.20722755057069	5.2361209955764	5.70809948204588	5.60470497995555	4.41593247940918	4.52943204718031
NTRK1_489_501	4.34605794492179	4.80799144581371	5.48119578347651	5.44366165255355	4.49044785425696	5.1012102007988	5.55514057517025	5.78113393057684
NTRK2_696_708	4.85505397954018	5.28590855965535	5.559759084765	5.60421988975335	7.07611488713109	6.64340827850588	6.30315600351776	6.14445115345104
ODPAT_291_303	1.13710029035178	2.74623274669416	2.67427287742597	3.6349115430286	4.41480438498246	3.98501960628128	4.0860426628709	3.27547265324175
P85A_600_612	1.64993517948328	3.85219508529671	3.71474056382998	4.28547657481432	6.8863555927125	6.48942372303188	6.05595004252177	5.44022131840881
PAXI_111_123	1.70934512686728	3.68315997323982	4.5084200630955	5.45662742888994	8.54509763213159	7.16517465434884	6.47159978955056	5.23035157306626
PAXI_24_36	1.6844943581248	3.88824848423488	4.60932699719665	5.01343534376774	8.12837619224458	6.77380731356747	6.06349307616385	5.67886210306588
PDPK1_2_14	1.3945517717096	2.7733459355929	3.52666871346977	3.33435229383799	7.41062417820657	6.14934009865416	5.3859247374394	5.1367324004803
PDPK1_369_381	2.6227658114132	4.49852990987905	4.8917792479509	4.89694250675276	7.14883462308079	5.96169603672351	5.42341967106961	5.46054800991996
PECA1_706_718	1.47488600305708	1.83167238502854	2.71092008898542	4.18752638497432	8.05074629667098	6.64572071725938	5.97945601871213	4.59773396664897
PECA1_708_718	1.7080434364002	2.89480240756197	4.19311194666783	4.0354133332298	9.37753022621238	7.46500469258349	6.76883229508414	6.36963878692054
PGFRB_572_584	1.31936672196906	-0.62085615401824	1.81154170188942	3.67169329868829	6.53249387374644	5.46099152012897	4.80406012051997	3.423592039831
PGFRB_709_721	1.03280998974237	0.27140989468816	-0.381715857937526	0.552698721814174	5.38969792298354	4.38987185243271	4.27622608814074	4.04877994144908
PGFRB_768_780	2.64073137029962	3.14389344457956	4.31410549530727	4.23015823198896	5.43412461848264	5.19451951764953	4.63104355315072	4.53239872008224
PLCG1_1246_1258	4.20272843296688	4.29789799910336	5.28304434131603	5.12975562552116	4.83512999058404	5.02471313266875	4.60965451491819	4.86319562090914
PLCG1_764_776	3.4981335162507	4.54410961689655	5.50565706700238	6.0134285773376	9.16599678305897	7.96775367143951	7.19963629428534	6.6503343104493
PLCG1_777_789	1.23700197104328	3.76630783463679	4.05768778862843	3.46332936518061	3.06367036815772	3.4642038641244	2.18223288656673	3.45087436660768
PLCG2_1191_1203_C1200S	1.89105642063621	4.1215755393454	5.17776067718208	5.47544478367364	9.86400912121328	7.8113004686463	7.14560856362065	6.62047184138329
PP2AB_297_309	3.85790112593189	4.4123844761378	4.32180991611272	4.73362374831213	5.16168187410899	3.09671537172212	4.7819503016721	3.83671724127623
PRGR_786_798	0.720709607968078	1.34488548960926	-0.482937808082775	1.65172087105563	4.23596313687783	3.40047781557257	3.96905082736896	1.65172087105563
PRRX2_202_214	3.51248795493789	4.16611975228557	3.95304759474244	4.81971242463872	6.37185789312152	5.92710321239853	5.77325234927607	5.08675989297914
PTN11_57_67	4.29317058270931	4.61112975055553	4.8853681102272	5.56521657991069	8.1440271434035	7.55913665914709	7.02544579633717	6.3239881599543
PTN11_580_590	1.1172976904735	1.91972924306885	2.92471995698764	2.35810539564252	4.20315842712733	4.65624672571076	3.6785101737952	3.55345299396474
PTN6_531_541	4.03078077643226	4.58616238113593	4.6600574923299	4.99669774379605	9.5005865280716	8.16640959531348	7.76316211956278	6.88205517785492
PTN6_558_570	1.37634583175627	1.61434917998334	1.01803227586161	4.50135565593496	7.67702215426018	5.99149700767327	5.94779733772271	3.39567757804042
RAF1_332_344	5.89893728290435	5.63375356801201	5.50496835143336	6.35931817040776	6.97937589855676	7.01709697709316	6.67693394026098	6.09884560947288
RASA1_453_465	2.03187072765566	1.41436723857012	3.51464580114041	3.68689596111324	7.72208255312212	6.49609371027131	5.4065721161331	4.72537010892788
RET_1022_1034	1.63788350537076	2.94464522318103	4.18870843269295	5.04308559845816	7.79946701421904	6.72642569062134	5.96933251517887	4.98626746645832
RON_1346_1358	0.686041139705426	1.84283610657538	0.492163361012477	1.87507245573552	4.61633216789402	3.58277326727288	3.87319497624472	1.87507245573552
TEC_512_524	4.52444603101442	4.98592381303618	4.86213364358955	5.41820498833832	5.45904830774491	5.59194078102001	5.79486488430245	5.11703545361775
TYK2_1048_1060	4.45783633988979	5.77209079843385	5.34729575038806	5.43967900079742	6.09579192822483	5.74629891525405	5.94033413408158	5.83705643898095
TYRO3_679_691	4.64577126445716	4.15324020243547	3.85570744280985	3.68367789591976	5.5322229682082	5.19756059641685	4.60892892773397	5.09191983368975
VGFR1_1040_1052	1.73150717727788	3.40393799763739	4.29551819122135	3.71054494213906	4.88427745768113	4.58924816228588	2.8746750702613	3.38097678504956
VGFR2_1046_1058	2.98152245250159	4.59344560861057	4.67299501956889	4.63491559882158	4.96993447822638	4.69573349018235	4.43099046897848	4.56245061628903
VGFR2_989_1001	1.65203766657699	3.34619695367133	4.0876380385168	4.41738566973725	8.4408021613234	6.96860118957654	6.4685130083913	5.74138809286247
VGFR3_1061_1073	1.82529942364669	1.48265320952394	2.37728232527506	4.71831133090922	5.72341980962748	4.21220133212766	4.17938789633484	0.868802957436669
YES_420_432	7.11316885364327	-0.243463210827516	3.34338899552527	4.37417504870361	5.16011313665679	5.92570546292204	5.04691763012365	4.59531784238213
ZAP70_313_325	1.82178451695651	4.53347166146263	5.17410816862327	5.54065073384155	9.44783788421148	7.41984181647525	6.79210059672778	6.30108316869697
ZAP70_485_497	2.3911093052062	3.73315738005634	4.57171545751361	5.02927049936463	7.03400337754554	6.12125239890944	5.44419170579145	4.98234945197713
