# Supplementary material for: Unbiased kinome profiling identifies key and novel mediators of chronic kidney disease in hyperlipidemic mice
Source: Front Physiol. 2025 Oct 2;16:1684982. doi: 10.3389/fphys.2025.1684982 (PMC12528016; doi:10.3389/fphys.2025.1684982)
Supplement: Supplementary file 2 [file Table3.xlsx]

## Sheet: Sheet1
Supplemental Table 3. Peptide phosphorylation values of STK assay after 4-weeks feeding.
FitApply..Test Condition	A_WTD	A_WTD	A_WTD	A_WTD	B_WTD+Adenine	B_WTD+Adenine	B_WTD+Adenine	B_WTD+Adenine
js0.Sample name	WTD	WTD.1	WTD.2	WTD.3	WTD-A	WTD-A.1	WTD-A.2	WTD-A.3
ACM1_421_433	5.91630870889104	5.3087420139452	5.44983354682191	5.58081879499498	4.92021316334696	5.62105210627096	5.50720207296273	5.29049706294024
ACM4_456_468	5.55643635506146	5.2695717926594	5.12932533136943	5.23602080811482	4.93577523808542	5.08435692019249	5.28884162778826	5.10831728836162
ACM5_494_506	7.81769742064226	7.58032532039538	7.3502398328136	7.66290160396493	6.96404526278985	7.48655044004662	7.66851931201909	7.40933097504677
ACM5_498_510	7.40963462431993	7.22918005054221	7.0538261877047	7.38790917833172	6.79453055901839	7.10863298103793	7.24724145609561	6.99616747217648
ADDB_706_718	5.87140244380908	5.37019543656159	5.43154784113806	5.34988988440139	5.0974256938031	5.54350402940639	5.54322159228343	5.54948467819136
ANDR_785_797	5.41921003421262	5.18206653736572	5.20066536525483	5.21729747448814	4.92218439973075	5.39742650732096	5.31286414284254	5.25085003419917
BAD_93_105	7.20013754397246	7.10529485305962	6.86111383758611	7.17945770155613	6.62563726836754	6.9596650136332	7.13036258083942	6.89876771648236
CA2D1_494_506	5.10059544654101	4.68507106456408	4.64559390381921	5.08600920368219	4.35673523929639	4.70446241887668	4.9025877074957	4.18953806293882
CD27_212_224	5.26964916322335	5.12745419336746	5.01318927158671	5.16288042952423	4.69657299166232	4.91929497343767	5.08013043055858	4.98600266744015
CDN1A_139_151	9.41849482231465	9.49037234429639	9.28347599531068	9.73052002002683	9.47671709768426	9.75792040301875	9.68275433185379	9.49954402724081
CENPA_1_14	6.0878639566474	5.87342834200421	5.79523845151388	5.77658422983003	5.59753833006432	6.03451868607176	5.97951741109391	6.03155135439571
CFTR_761_773	7.65224158722033	5.28128526707424	7.15252715555981	6.07314805716411	8.12428925245478	8.56483162556318	7.76935545293841	8.26545024858299
CGHB_109_121	8.49210870296465	8.6014599106831	8.59521592759866	8.86779208200318	8.57350168727357	8.69660366055441	8.58137126526961	8.57204246582261
CREB1_126_138	5.52632996786162	4.37977396628807	4.95606470129595	4.56043352306084	5.1194756728308	5.72264010567201	5.31049543587064	5.42063088322132
CSF1R_701_713	4.42703200347655	3.54646285279091	3.93372164015935	3.87445343256508	4.78407395150778	4.96696982112278	4.7595685154118	4.63421300989571
E1A_ADE05_212_224	9.15270869053197	8.92746777959253	8.89455933720602	9.07730013932238	8.94650500572942	9.15788510132853	9.12095330634106	9.01561264409735
EPB42_241_253	5.13586265062465	4.09438367692466	4.67019861944492	4.14638077771693	4.94456399838977	5.21031940222733	4.92183137002718	5.15692794248517
ERBB2_679_691	7.0991805890876	6.99271768092209	6.89601961573813	7.08369827009272	6.8076992811685	7.0665595849525	7.11366290807576	6.98470202262432
ESR1_160_172	5.74571876590848	5.28963235692653	5.46256940271902	5.72261250665887	5.65608155342381	6.05150582597487	6.03852709017897	5.67419537760817
F263_454_466	7.82657201001751	4.62712793867169	7.09510857864754	5.55627488487154	8.5684055008201	8.9065795404488	7.970308175081	8.64022380326452
FOXO3_25_37	7.10297496285284	6.88915912895873	6.75270489565735	6.91631927205209	6.54006709112377	6.85896208383029	6.96125780609629	6.81376662072164
GBRB2_427_439	6.26720912529716	4.75426906370494	5.7055708159183	5.3408439362033	6.10783708939789	6.64949192525047	6.16639209114809	6.32758430802363
GPR6_349_361	5.00721507085969	3.88097464417424	4.47214895214953	4.17611434288814	4.88075371790134	5.05948349183724	4.90779673110366	4.97065991650733
GRIK2_708_720	5.81511134052751	3.79672210219593	5.27596087883736	4.4431145241589	6.33992369786211	6.63265610556252	5.97366704255634	6.27671844928628
GYS2_1_13	7.37269654293783	7.0531173615431	6.98885474854077	7.14196492992751	6.75677781561683	7.06323894810346	7.13430465881347	6.9414574504566
H2B1B_ 27_40	5.23635589563191	4.77659825429918	4.98697293633288	4.97228004947571	4.62373705200789	5.11937966453652	4.94322273353986	4.94032536461271
H32_3_18	5.17124692074766	4.79443407620053	4.6986329646327	4.97299384267072	4.58871115742105	5.10594555514256	5.2065285808623	4.8603442518836
KAP2_92_104	4.31521364075495	4.2143832598574	4.07159181660868	4.21452023919282	3.98598074524435	4.4883242740133	4.36067665480902	4.42410060821469
KAP3_107_119	5.69154425068823	4.77788771722186	5.57463458714609	5.15997012242995	5.96520451336185	6.44438641716203	5.92308897654364	6.25689329292936
KCNA6_504_516	7.92814694767845	6.96302333324936	7.78840716868512	7.10510698568987	8.46330589247899	8.50482449468878	8.08200962035606	8.41199230390333
KIF2C_105_118_S106G	6.03188401894588	5.56807286604596	5.72202368479771	5.63622730933134	5.91430622848329	6.23561268001346	6.12698197798019	6.15883724846969
KPCB_19_31_A25S	6.611039901531	6.26765443431147	6.20379534616844	6.36547685730329	6.05282108395766	6.28769218754801	6.39572462402625	6.21646690817022
KS6A1_374_386	5.85027834171299	5.32375589283207	5.44290983200284	5.23466352918617	4.84425455408522	5.01181188651733	5.23188622474559	5.32826964387379
MARCS_152_164	5.03959053070534	4.58143180751446	4.52554043736268	4.64385359209756	3.98705722379542	4.37433557327453	4.53088375843699	4.38269891948199
MARCS_160_172	4.99516349040408	4.59290173780255	4.42329420555605	4.32659531829107	3.90033994420248	4.09578258605935	4.48062738062201	4.43129269695776
MBP_222_234	5.61709363519513	5.25539437489279	5.36604526352963	5.34903025950428	5.11985998384545	5.2990743823499	5.25379503748109	5.21517451276949
MP2K1_287_299	6.07530314139682	5.72437052686351	5.5772271196294	5.6808068937468	5.25191929687228	5.54805702601228	5.7426224625912	5.46628556809499
MYPC3_268_280	5.18873400183769	3.81998312528408	4.75289638817539	4.05138924940709	5.63033232738767	5.99026830524303	5.53010382953479	5.77998443858741
NCF1_296_308	5.70549946254331	4.04625385344339	5.38708052187288	4.79079254948032	6.0700262695315	6.67192580318251	6.00080860682064	6.27610662646169
NMDZ1_890_902	6.42261059731662	5.85739260365845	6.05394211374465	6.00436984022783	6.21936238121438	6.67853190396918	6.5231523202931	6.51977277677029
NOS3_1171_1183	5.23769693650198	4.88533040970241	4.96376655994239	5.14159674210197	4.95075419956395	5.43960204998519	5.35589978929085	5.15000898191818
NR4A1_344_356	5.32223135550664	4.99344504859634	5.00293422270227	5.0938930273094	4.79840623797851	5.08024987613361	5.08448415077982	4.94633583889555
PLEK_106_118	8.13302089803375	7.90254336031238	7.87764298156156	8.02855473581361	7.59058726799386	8.09787824846763	7.97003116999075	7.92954944898554
PPR1A_28_40	7.2261658554178	6.94171058565125	6.83774560290131	6.95598133408001	6.44241030125248	6.84737792966123	6.92296997195565	6.80224423196361
PTN12_32_44	6.0064365618566	5.27427968076984	5.73956141508764	5.32062431711671	5.8437464264767	6.24372221379387	5.85513307753664	6.12176465571572
RAP1B_172_184	5.8209988269741	5.54922241167386	5.4833622080723	5.61421353915692	5.30956225888806	5.57755419154546	5.66108930128158	5.55751085693354
RBL2_655_667	4.94001041989424	3.91437239030598	4.00293394312507	4.21903965039453	3.57141426550559	4.39061979070182	4.35509423943185	4.03425669022511
RB_242_254	5.4535246521831	4.82604874413111	4.87582207761463	5.14052494557179	4.55988322499212	4.87673615757996	4.9533256116284	4.4670844891908
RB_803_815	5.82859296881258	5.4470587510135	5.42752454109757	5.45924619229918	4.9623338558649	5.14639927287979	5.29891741783603	5.19848196009022
RS6_228_240	4.67671352133818	4.09068307818382	4.61489613707686	4.08412842373308	5.00868255865488	5.2961521964838	4.87470252005643	5.21823829070572
RYR1_4317_4329	4.73596975801992	3.96780619884008	4.51440789346643	4.02314381318264	4.16063595849654	4.82385768312649	4.14350754169366	4.64732762370151
STK6_283_295	7.87223038576635	7.91407299774236	7.86803415197121	8.04703425284579	7.69388671834949	8.1144386708312	7.96886141439945	7.95153748876019
TOP2A_1463_1475	6.67001401911454	6.12013077544185	6.76143302556293	6.00807671115589	7.11847451993083	7.21669335151422	6.96702196767538	7.71513922875286
TY3H_65_77	3.29466113530139	0.136267589970509	2.90949508666336	1.8908437648507	4.26878250347578	4.74589214492593	3.63681051079585	4.14491477249293
VASP_271_283	7.19464383165405	7.4338725667084	6.93684807629277	7.41197351335705	7.24134916120827	7.50936863397168	7.00000091460244	7.47513730841093
VTNC_390_402	5.3567267786735	4.2219606056682	5.27574116224937	4.23086691369065	5.94696422143533	6.07309721975372	5.49615999225082	6.19265575544806
