# Supplementary material for: Unbiased kinome profiling identifies key and novel mediators of chronic kidney disease in hyperlipidemic mice
Source: Front Physiol. 2025 Oct 2;16:1684982. doi: 10.3389/fphys.2025.1684982 (PMC12528016; doi:10.3389/fphys.2025.1684982)
Supplement: Supplementary file 5 [file Table4.xlsx]

## Sheet: Sheet1
Supplemental Table 4. Peptide phosphorylation values of STK assay after 12-weeks feeding.
FitApply..Test Condition	A_WTD	A_WTD	A_WTD	A_WTD	B_WTD+Adenine	B_WTD+Adenine	B_WTD+Adenine	B_WTD+Adenine
js0.Sample name	WTD	WTD.1	WTD.2	WTD.3	WTD-A	WTD-A.1	WTD-A.2	WTD-A.3
ACM1_421_433	5.99891017316255	6.2581888153559	5.72055498778878	6.01458224455202	5.98496305533062	5.6147098500678	5.91840141722935	5.64592595182324
ACM1_444_456	4.71665881622205	4.25636451302204	4.2865626557134	4.70383957294958	4.14397464527933	3.69997116449765	4.62835117296161	4.38793526568999
ACM4_456_468	5.76961780499001	5.92343166016567	5.67803394571166	6.02329852419451	5.63874229461718	5.59639064188465	5.92265631443157	5.75812031782547
ACM5_494_506	8.52358854863529	8.44252901008759	8.17154600457228	8.15777134185357	8.32265806373665	8.15526166688184	8.39054852947851	8.45987531236596
ACM5_498_510	7.89899891963973	7.80715916334599	7.7170608413027	7.56924821889073	7.8477814696745	7.71535085181969	7.94337363201049	7.87916724762424
ADDB_706_718	5.66799055909846	5.74808772491801	5.7519952570127	5.8481167895105	5.93802269105708	5.95321543349945	6.14080703005564	5.92713678871164
ADRB2_338_350	3.33925908571679	4.19719431587501	3.51479510735464	3.48392732972014	4.9838710748841	4.32759095313068	4.48625570114071	4.858897508935
ANDR_785_797	6.02491512760124	5.67492234521512	5.58944431322179	5.6708093747426	5.71198091021228	5.79366862273187	6.07540880742178	5.941442294728
BAD_112_124	4.13108207797771	3.70040170862746	4.07721493990634	3.8624483197521	3.83084905418967	3.97805165176552	3.61572477864978	3.6119048581015
BAD_93_105	7.46734710463083	7.37730618447082	7.4269685774774	7.23529101572933	7.41592614048499	7.29398387907546	7.410184594939	7.58944071209522
CA2D1_494_506	5.79509558484832	5.65242141468398	5.30584607975947	5.60194162328237	5.14477061776551	5.16320632702403	5.46525576467288	5.56296254333647
CAC1C_1974_1986	3.61169116791206	4.05746346085753	3.44183481084937	4.06543593679403	4.45167943749666	4.24188803199496	4.54755435602366	4.2202174519758
CD27_212_224	5.231500354116	4.81746530477722	4.94786291493043	5.16482401680652	5.2107843770759	5.32654340001211	5.53700916447308	5.29864032031845
CDN1A_139_151	9.09486387564768	9.20741099572606	9.11000172784011	8.95769709613871	9.42731147817346	9.16343881043648	9.09272705545505	9.35058289639377
CENPA_1_14	6.19972970835885	6.12797430540563	6.1272063984231	6.02179549492479	6.3065400233269	6.24172270890882	6.42731305220328	6.29441594958779
CFTR_761_773	6.01888161456	8.04763503859837	6.47229755773545	7.3284669517594	9.01732614805796	7.97983156010368	8.24229591117453	8.34670969801148
CGHB_109_121	9.0783858885068	8.84184094907952	8.29121935742223	8.19007130759764	8.68092143163345	8.27359342219265	8.40446982636388	8.6819430976195
CREB1_126_138	4.76704563931456	5.49841723825329	4.68297611692825	5.12811140058516	5.77154002002377	5.30728556511988	5.65301168503139	5.42096478491026
CSF1R_701_713	3.72461628660736	4.1844000757314	3.60773342786549	4.34483355670892	4.78494682080868	4.79188914546916	4.87721708467552	4.6011733099687
E1A_ADE05_212_224	9.27701964195214	8.94871449078042	8.50583567145529	8.19991886191339	8.78950294347957	8.53915031533492	8.6325425495619	8.81926409671906
EPB42_241_253	5.1136354260533	5.26923793808423	5.0247525070123	5.27416428146771	5.40132160762392	5.63272024958336	5.62687083146418	5.4832598801907
ERBB2_679_691	7.53864804563554	7.33980959380289	7.36489879991851	7.20888369076871	7.55077753086031	7.53360012241355	7.60104692936617	7.67724756317717
ESR1_160_172	4.93092445082616	5.14309874560415	4.78648672743298	4.96851829262862	5.17990326143853	5.29796717274359	5.36404931627788	5.23248077507267
F263_454_466	5.0334743232764	7.9414651016801	5.99078531684682	7.33740357820734	9.83815593689603	8.52168285287261	8.37791946421216	8.84109869730658
FOXO3_25_37	7.45610892569926	7.51529116284852	7.36866877715769	7.34571665477136	7.29603657195476	7.19565550734578	7.37317298013228	7.46645649189906
GBRB2_427_439	4.9116441211593	6.17744193084226	5.17223348869112	5.51025415186643	6.78796800047197	5.93599755442141	6.40880547864816	6.43507813901767
GPR6_349_361	4.7441742109477	5.13414768934756	4.77617453620543	5.03872659480079	5.55749523265512	5.34662918294413	5.41576154601085	5.19753964112288
GRIK2_708_720	4.03778389114378	5.99072283375986	4.56269594785389	5.02204116919616	6.81650049851073	5.92381167710241	6.10582626598068	6.21590789235132
GSUB_61_73	4.15116299940781	4.1610308604421	4.14273523859317	3.92221893001777	3.99808366940342	4.04475547147157	4.33999694460593	4.12152773824117
GYS2_1_13	8.01575207507183	7.65615496793241	7.76674358749411	7.77640676436069	7.71634982577279	7.815421487876	7.85219490527051	7.81973720506538
H2B1B_ 27_40	5.22334762409481	5.06872115421816	5.05067507354487	5.04796465061188	5.12542120340555	5.22786631690723	5.45205754876425	5.24212436915627
H32_3_18	5.23420161313542	5.10115075820926	5.00656900616691	4.84997387639277	5.24854263620244	5.18749946314591	5.44549774481055	5.48826587952005
KAP2_92_104	4.33932287130857	4.32890017939758	4.60977053702776	4.42986101819374	4.57929537027914	4.22003670369155	4.17109747855726	4.89745282315318
KAP3_107_119	5.30198253471188	6.15640513218396	5.37730179279862	5.5440046968824	6.53951844230887	5.96035039891699	6.37421392576253	6.50904854696036
KAPCG_192_206	3.88272219717508	4.1137609541645	3.82831792893392	3.81290983918427	3.8663742030876	3.98320739989313	4.22925596807881	3.74722193611703
KCNA6_504_516	6.98806982541448	8.64273511978634	6.98704639412793	7.439128620159	8.60794519837494	7.73614158894587	8.28264803492359	8.25352753565903
KIF2C_105_118_S106G	5.79390337841983	6.07256855763053	5.69190647836884	5.61223195112654	6.23768981618029	6.00529786179452	6.31176683721706	6.0883516247624
KPCB_19_31_A25S	6.83344118592086	6.80515511071667	6.73762286568714	6.62094796321446	6.83392998654925	6.82859714185047	7.02314963196958	6.95972288442058
KS6A1_374_386	5.89706994800107	6.00071228869378	5.46364120032528	5.59512064990749	5.40688567203202	5.39767240877085	5.93285857865815	5.70238542858726
MARCS_152_164	4.9219806594245	5.02711578689537	4.76972554710969	4.72875650599534	4.77612979296105	4.69383126913486	4.92972143130827	4.9410376113645
MARCS_160_172	4.80742837382413	5.11779374585156	5.02984535036266	5.00118159341622	4.77620964321341	4.76928086537323	5.02124932667427	4.94934266189661
MBP_222_234	6.00127198244474	5.85837779228938	5.84149175726553	6.01930262640372	5.67507056526907	5.87942477609586	5.96004655065892	5.87385955885706
MP2K1_287_299	6.31691313684376	6.29802972890617	6.35362173935961	6.35698355990059	6.20167408616657	6.20186615281775	6.47765278240529	6.25921856364932
MPIP1_172_184	4.6887345909246	4.60991080397201	4.35388296087526	4.67331453592913	4.26985707063793	4.41226504497125	4.80496953603861	4.4856271777827
MYPC3_268_280	4.60506077779827	5.68447594955045	4.56788868528227	5.37047131605112	6.40832062177031	5.86823322417234	6.13971578381429	6.01886992498599
NCF1_296_308	4.58404462316588	5.88609188973496	5.07069093012165	5.67601813096456	7.12524579754551	6.49332355429715	6.50277624161767	6.53278524714725
NCF1_321_333	3.47271655597038	4.11412411041395	3.34511588317237	3.56527466136932	4.60297294192173	4.29806569023757	4.52924674603499	4.3891177062155
NMDZ1_890_902	6.04669904667507	6.52358799804082	6.1998824059735	6.30012307958035	6.84718922200423	6.55389908089278	6.67495870403237	6.65854724243611
NOS3_1171_1183	5.47338543695565	5.6569068064814	5.51828636004721	5.51890991075583	5.55921684129868	5.4895017970176	5.766711516612	5.63317324923088
NR4A1_344_356	5.48353279303098	5.55487859948228	5.35367867869308	5.3334320555028	5.34230883182855	5.31486963474721	5.64088067073203	5.49121693633311
PLEK_106_118	7.81458480374683	7.86862532482566	7.637037051099	7.20457331194874	7.97569771135718	7.73567099721672	7.73387357504896	7.91584977929524
PPR1A_28_40	7.35379760708486	7.26600888667128	7.47540199016149	7.221013660272	7.37274509384904	7.35793137611231	7.27208834974508	7.62978577336054
PTN12_32_44	5.48496195886382	5.91260749590337	5.63213165523754	5.51094523467089	6.39708920283848	6.0177666989204	6.12283342444845	6.29825312215895
PYGL_8_20	4.66597313053748	4.40520921485449	4.57358791150344	4.37994058771693	4.12688715154905	4.46602145667605	4.14800049288369	4.77287236771695
RAF1_253_265	3.0035801098198	4.23959759196868	3.33844989226803	3.1415991728843	3.76654091251895	3.29893173135108	3.73256461818305	3.93192799264923
RAP1B_172_184	5.79606618179976	6.00302770849613	5.89026766234199	5.87125865863626	5.78736867216654	5.69886507981285	6.06726663893134	5.94945787048662
RBL2_655_667	5.16969590295983	4.67823052265248	4.59204954717322	5.15821799105708	4.36687322665444	4.93418709724574	4.86601351316527	4.6126568399483
RB_242_254	5.6271508243076	5.38134399337643	5.45691314236077	5.38950174951391	5.30840333907601	5.52299454082357	5.59296404470164	5.71273722558806
RB_803_815	5.82877114585783	6.21007231234442	5.64741522386137	5.74701316370507	5.5540065477394	5.20745478206928	5.92420431241891	6.01174585701089
RS6_228_240	4.20185994356146	5.15393273633398	4.58397105431624	4.62873375550158	5.53080846612659	4.96566609890216	5.26379274137884	5.20776794422006
RYR1_4317_4329	4.11580026881085	4.21832853357507	3.77238537907074	3.99651934603674	4.46899851427183	4.29744725069267	4.76945604803207	4.65025107898113
STK6_283_295	8.3158633873084	8.40643910119785	8.12418850056801	7.99504623653193	8.21361896195853	7.92514873009042	8.12558156770427	8.44872212081047
TOP2A_1463_1475	5.90557968887006	6.77398587484234	6.0962839735527	6.35038803226463	7.37026293331996	6.74979761633075	6.89676344951938	6.94244992536912
TY3H_65_77	1.79392875541404	4.09588169266842	2.38637293478367	3.15137234897545	4.74733606111027	3.64641513834643	4.0369641034742	4.21614260436569
VASP_271_283	7.4821213914356	7.28700601887165	7.04422284564312	6.735684143537	7.29241377780275	6.99137011574967	7.12455266100582	7.3459512039283
VTNC_390_402	4.2768386056812	5.57312244524284	4.38855538041668	5.09066504659993	6.31460764855695	5.69026554183398	6.09252651066234	5.98231532427857
