# Supplementary material for: Unbiased kinome profiling identifies key and novel mediators of chronic kidney disease in hyperlipidemic mice
Source: Front Physiol. 2025 Oct 2;16:1684982. doi: 10.3389/fphys.2025.1684982 (PMC12528016; doi:10.3389/fphys.2025.1684982)
Supplement: Supplementary file 6 [file Table1.xlsx]

## Sheet: Sheet1
Supplemental Table 1. Peptide phosphorylation values of PTK assay after 4-weeks feeding.
FitApply..Test Condition	A_WTD	A_WTD	A_WTD	A_WTD	B_WTD+Adenine	B_WTD+Adenine	B_WTD+Adenine	B_WTD+Adenine
js0.Sample name	WTD	WTD.1	WTD.2	WTD.3	WTD-A	WTD-A.1	WTD-A.2	WTD-A.3
41_654_666	4.96521786318456	3.45609514603709	5.1175141648707	4.35638840715654	5.97730514548329	6.88257089818613	5.59151775766178	6.11591860661832
AKT1_320_332	4.28308879689307	4.22338979366164	4.01079905967704	4.54513999839141	4.6541114413086	6.09472706839555	5.04868818378175	5.33792356238074
ANXA1_14_26	0.848758040745986	-0.337568300325422	0.283542484731819	-0.439841553827968	0.848758040745986	4.52883584903623	2.97347454505452	3.73912858721735
ARAF_297_307	5.45261084484371	4.98244381505597	5.46601965456208	5.36525959333229	5.56246191784491	6.10637359750673	5.70839357311382	5.8441032288967
BTLA_252_262	0.448341106907912	2.4559385713833	2.92512034249389	-0.0677777087900617	4.33144544965207	5.2221502685873	3.21052256135614	4.22111012433329
CD28_185_197	5.2407690850914	4.21929977362297	4.89257122316635	4.47050878633149	4.10790197146218	5.16599394310469	4.95272803359716	5.0770274304191
CD28_203_215	5.24446199871007	5.93674618710291	5.98318946590895	5.95086791396026	5.78646394818207	5.94276279712555	5.71448630998846	5.68067878904452
CD3E_182_194	1.89154853596669	-0.333699183166632	1.51549772486885	1.54885933440904	4.56807827627092	6.31559089265872	1.51549772486885	4.61638332860605
CD3E_193_205	4.30657001748414	4.1721042873649	4.94014804795132	4.02444656669512	5.29514267028633	5.77106006016555	4.74016099466776	4.97297755171342
CD3Z_105_117	1.80073130475358	-0.35481215721026	2.44589823532033	-0.394905533206068	3.43078169500328	5.94655461519479	2.17287974091391	5.09513171009485
CD3Z_77_89	4.19844890651444	1.31313754968153	2.5900490148546	3.62705733607887	3.85074675662271	4.96685274165698	3.65116052915799	4.33718131802643
CD70_9_21_C17S	5.86533073136698	6.12520813002046	5.44222691233049	5.74855154053205	5.84869248578653	5.67119702124954	5.85358278440553	5.06175990939035
CD79A_181_193	8.06482726214333	4.54011199734132	8.00342191689874	7.14398244601171	8.78022658374741	10.3103580656147	8.57651165595223	9.13677728436089
CDK1_9_21	5.02183531817117	1.55337859564357	4.2696635395884	3.31467448721034	5.2572610632544	7.32379193931304	5.28790265787344	5.80026859306834
CDK2_8_20	4.98737139989731	-0.175504777877003	5.30102538675422	3.42865179118981	5.70038083446827	7.78613602184532	5.27583130459497	6.24762579651425
CTNB1_79_91	1.4520142085817	-0.244516641989963	3.77943820119718	-0.277622451927627	2.53690310616821	3.94642614072143	0.322483312852092	3.71897094662912
DCX_67_79	5.06553573865626	5.42160953861314	5.35154430129508	5.24048279256243	5.73448974760508	5.84273180035296	5.42206599260148	5.22562483383532
DYR1A_312_324	3.64777214716686	1.61480521677182	2.6171703632663	-0.135131409059761	3.11945666113921	4.67488826701467	2.21232863109334	4.65067573232948
EFS_246_258	5.92339908845648	-0.148347420527119	5.6499193590041	4.97064512933759	6.51283424994884	8.57146111230504	6.44476166974816	6.9500390551266
EGFR_1165_1177	4.68998150481635	4.44123422130608	3.39229966375251	4.57263682501101	4.48620039523595	5.39985954926789	4.43633243181518	4.48878691206022
ENOG_37_49	5.33503005072547	-0.159634436055959	5.26948500988999	4.19083408949407	6.17647197757646	8.10609116939744	5.93388197810555	6.61011481254025
EPHA1_774_786	4.76249010905306	3.50753760916363	4.81671641672761	4.32513852097533	5.49860555879814	6.70004647457315	5.38364499461851	5.7928803659485
EPHA2_765_777	3.2316005164685	-0.247328199528131	3.24417647565521	1.77926862664084	3.75062874700488	6.65683775874385	4.50243637616866	5.48241255371031
EPHA4_589_601	5.00198739220599	2.13391141883013	2.03114357331955	2.51557255029408	1.82479439029963	4.1830059683583	4.70574328652539	3.97870433777397
EPHA7_607_619	4.15822286113588	2.27106072663903	4.03088883407586	3.70191743425303	4.75729230805242	6.10395074080377	4.88189897916801	5.3456352293765
EPHB1_771_783	0.60543981337717	-0.33457971995066	0.697837622778754	1.86589713160503	3.51414397935762	5.95221775534615	3.70462678844139	4.42086489202835
EPOR_419_431	0.46486717416019	-0.0618525947457385	3.13302828156656	2.81949908857982	3.49849795204147	3.46761479338371	3.60331217825152	3.13238204386418
ERBB2_1241_1253	5.21759866427953	2.81770986808303	4.7595333489259	4.75992919438487	4.14225703149414	5.34779101752359	4.52944653579945	5.00232383415963
FAK1_569_581	1.77740566795243	4.52474295831578	4.96056867434785	4.28800331056364	4.91490919170237	4.99960054377583	4.56717973837377	4.85183564452078
FAK2_572_584	5.96754914924591	5.10420012190963	6.03157125623829	5.6968985323561	5.99720656083295	6.73548824563171	5.86276453641223	6.17522546802736
FER_707_719	2.86341419742676	-0.187613996222928	2.16553114190495	3.05860164532288	4.06226442489587	5.78403800250114	3.42332889937259	4.23866102389891
FES_706_718	2.38062156254404	-0.344674712593756	2.58371310912976	-0.309037634229242	4.37027961832258	6.49060110505978	3.53662797306001	5.51858968285462
FGFR2_762_774	2.6599541301679	-0.202773250224691	1.69085998201373	2.45907566738229	3.47258399426618	5.55815064166945	3.9337165059099	4.05804502609733
FGFR3_753_765	0.861198717981894	-0.293063718141236	1.93776445761598	-0.418603774104507	0.861198717981894	4.27593203417485	1.55773340816505	3.94358819099658
FRK_380_392	4.48648482600772	-0.177673748972206	5.09076826041039	3.93103318811462	5.88318068929705	7.86506968938136	5.58602160562297	6.27792202744557
GSK3B_210_222_C218S	5.24918774063312	5.22427279015987	5.13800155319872	5.42547484383843	5.51792990069792	5.82659193544309	5.43545355608987	5.68456206515556
HAVR2_257_267_G257K	5.57018199434905	3.06523710140635	5.13664327353986	4.20907447378979	5.00697404626842	7.92995113448065	5.55452913512773	6.29198645435815
IRS2_626_638	4.76603880771996	2.94101379945108	4.25058634053554	4.54255677395023	4.730316885486	5.66471079246178	4.96235717143948	5.0104892216612
JAK2_563_577	3.96871183878544	-0.120601171903532	2.84359551178823	2.15859346318494	1.92223740898593	4.66717821181731	3.8282475474548	4.45871718775395
JAK3_974_986	3.92137128204345	3.72778845366102	4.47324443698165	3.73924395729259	4.69532099417451	5.0775209538198	4.51485175777522	5.11223968575451
K2C6B_53_65	4.70805180682075	4.60898255544353	5.03095630235521	4.18967091453894	5.65478010717794	5.86401453247759	4.78570572775724	4.93037891039096
KIT_930_942_C942S	0.381943532048614	-0.415979327919782	2.80836593834842	-0.430542682798764	4.14987810437259	6.25002689315744	1.78370388411415	4.88866077475206
LAT_249_261	2.38425216014646	-0.181624942415695	3.2396685789249	2.61594761821151	4.62526025965026	5.94532298628134	4.18836735021939	4.50980646155003
LCK_387_399	3.53118569568687	0.88625733269573	0.651035835992529	3.70904702228921	4.10715941318077	5.49991526641735	5.07032030637156	4.52359555740796
MAPK3_198_210_C203S	3.78855822858677	1.86962296006425	1.21497069358635	2.00287675589407	3.08623877722746	4.10342014467295	5.04940949484658	4.34752492728151
MET_1227_1239	5.38558320078551	4.24336399965947	5.07075025393688	5.19872087555175	5.08896619442734	6.06954718296016	5.69623133168421	5.54377085589344
MET_1228_1240	1.67278196835237	3.97492196039358	4.03210727298049	3.23218184399307	4.84748411005656	4.63225740730942	4.18443821440807	4.66663511113953
MK03_199_208	0.532055060878248	1.22548308744421	3.28134574049815	3.0448783367709	3.93341762326001	4.46789781221248	3.18391158959252	4.52503475608229
MK07_212_224	5.02095486691046	4.83249478417727	5.21798272401265	5.29770849855502	4.91275032718816	5.53293450231836	4.78920013319931	5.49378745141723
MK08_181_191	6.50578023659628	6.07006847989193	5.80384933930665	5.91602118291816	5.87817633674274	6.26340170239347	6.08973468426848	5.93874125941824
MK12_180_189_M182B	2.60577436912332	2.66764376022915	3.6889897521802	4.02719984084419	4.98837663706887	4.21078608525568	4.42262540824742	3.85871970185704
NCF1_313_325	5.47400480035604	5.6319296697331	5.27445437569377	4.94160606645185	5.94035634353642	5.56886287459589	5.44657822104981	5.41951411369885
NTRK1_489_501	5.570640031695	5.03764190533857	4.4684128852746	4.90754156828479	4.42412757520502	5.03288837536794	5.18099432081385	4.74739156293802
NTRK2_696_708	5.34036317291852	4.98107858485617	5.56499522344216	5.37516458404671	5.91848129259762	6.60517286890998	5.86815468267254	6.03677649620955
P85A_600_612	2.65646631361405	-0.298030351178049	3.01020464016503	-0.246067096292564	3.03660902244671	5.95917956772565	3.48275459809908	5.04142750153093
PAXI_111_123	5.11498770180263	1.79208868933846	5.25318007373269	4.42499535721322	5.58830484669487	7.26380414009706	5.16860230296232	6.08889748918971
PAXI_24_36	5.17520065399332	1.50038583153659	4.32850473001067	3.39681538383808	4.76617921332208	6.74968494550265	5.387639854098	5.60542347927869
PDPK1_2_14	2.83787753200118	-0.29263718542766	0.734337108664417	1.73433003883789	4.47710969525045	6.35121900434706	5.1510748969331	5.12826937864064
PDPK1_369_381	4.17823860042195	3.98420406293961	4.93505341355428	3.52722774716967	4.9493405341157	5.79155898499721	4.49705476583212	5.4648618662093
PECA1_706_718	3.97986998445144	-0.312544782548168	3.77414774998389	-0.168952960527285	4.4002017833998	6.70898522845855	2.64321688015744	5.3486792911652
PECA1_708_718	4.78173851992916	-0.21781699750781	4.65589513321269	2.74806252750921	5.57032600569767	7.85192407378275	5.21903127148067	6.30492829705213
PGFRB_709_721	0.908096135531851	-0.301737830383767	0.291893314302758	0.590060867120417	0.908096135531851	4.57767202880265	3.22218434249135	3.55862835928376
PGFRB_768_780	3.98483934054871	3.05319774215588	3.95495266079526	4.28120966874082	3.84417893361159	4.74824969458869	4.17306725826833	4.41049268568578
PLCG1_764_776	5.77430349055383	2.8436557598091	5.64976482469811	5.25643968383746	6.36488925087505	8.06854899549869	6.20048311212007	6.73694332100485
PLCG2_1191_1203_C1200S	5.43436514803327	1.2997399388095	5.21563289552913	3.58211463090416	6.19448990688442	8.17437299002971	5.9127394700061	6.96264639674363
PP2AB_297_309	4.20849915133648	4.64793187153079	4.78064128775372	4.41160890985816	4.66281179934876	4.8861831764347	4.56737987816941	4.72235720561546
PRRX2_202_214	4.08351861852031	2.5838052179541	3.98695610355347	3.59512294936115	4.69943404757037	5.78050740804252	5.00179114471641	5.20719729569955
PTN11_541_551	4.47259236943747	3.88428935049713	3.8455983117433	3.90039859019123	3.85304963700617	4.29482264680138	4.72463125766088	4.38582541736147
PTN11_57_67	5.8945917568352	3.83564601003489	5.62722690170751	4.82405913183547	5.89084449488199	7.59691092087202	6.05234440734379	6.55466355064639
PTN6_531_541	5.24782163991968	1.32710881884556	4.84820900535311	3.61980231814137	4.98378152122474	8.42329686516569	5.18243445904386	7.11549748076544
PTN6_558_570	2.82287314034633	-0.328045081211684	0.654512133321975	0.773281739112034	3.63578758774583	6.24266987095936	4.91243361576212	5.02245349156408
RAF1_332_344	5.79031870150528	5.77653896231323	5.90397549423074	5.60751971867969	6.10401546595189	6.67659752443932	6.155024170533	6.22121704254716
RASA1_453_465	4.28365817662458	2.81865328376214	4.78745358782143	4.13609338012711	5.04463589304463	6.78813275815541	4.91743723591192	5.61526121682567
RET_1022_1034	4.60991807250879	-0.134737029901961	4.21267614789266	4.01371775685081	4.90156360046011	6.87543477515533	5.10602452213362	5.42101002359711
TEC_512_524	5.4333998466623	4.76351281000723	4.95858959619894	4.70580834593103	4.64028429138796	5.72796008413091	4.91765933214406	5.37293938823301
TYK2_1048_1060	5.22990589526633	4.91890422604395	5.3234913936918	5.33874005638955	5.41039180626579	5.69518843353302	5.24676560304897	5.34646190376729
TYRO3_679_691	3.51852891452073	2.92732104668634	4.42651649895785	3.80588697253112	5.05655720764039	4.49348595195337	4.1013645031962	4.67687552171229
VGFR2_989_1001	4.11465115542334	-0.236008920883277	4.36503072912179	1.54797998468064	4.84233893600154	7.19278576877823	4.71951672031455	6.08795503062848
ZAP70_313_325	4.92419317416197	2.30849237828239	5.05032933798659	4.34110822703252	5.97985160147651	7.65026661625173	5.79883814621993	6.60379461814001
ZAP70_485_497	4.65133975465985	3.95647837239792	4.92215505708288	4.75576256343951	5.24176553769348	6.29198943955821	4.80997794413102	5.45349299432262
